# Supplementary material for: FGFR1 Overexpression Induces Cancer Cell Stemness and Enhanced Akt/Erk-ER Signaling to Promote Palbociclib Resistance in Luminal A Breast Cancer Cells
Source: Cells. 2021 Nov 4;10(11):3008. doi: 10.3390/cells10113008 (PMC8616148; doi:10.3390/cells10113008)
Supplement: Supplementary file 1 [file cells-10-03008-s001.zip]

Archive with 1 entries (1 files):
- cells-1329489-supplementary.pdf
